# Supplementary material for: Probiotic Modulation in Aging: Strain-Specific Geroprotective Effects in Caenorhabditis elegans
Source: Int J Mol Sci. 2025 Nov 20;26(22):11205. doi: 10.3390/ijms262211205 (PMC12652852; doi:10.3390/ijms262211205)
Supplement: Supplementary file 1 [file ijms-26-11205-s001.zip]

Archive with 1 entries (1 files):
- ijms-3950094-supplementary.pdf
